# Supplementary material for: Spatial and Temporal Distribution Characteristics of VOCs in Seoul Ambient Air and Identification of Potential Pollution Sources Using Principal Component Analysis
Source: Toxics. 2026 Jun 25;14(7):554. doi: 10.3390/toxics14070554 (PMC13418157; doi:10.3390/toxics14070554)
Supplement: Supplementary file 1 [file toxics-14-00554-s001.zip]

Archive with 1 entries (1 files):
- toxics-4360698-supplementary.pdf
